# Supplementary material for: Contrasting response of biomass and grain yield to severe drought in Cappelle Desprez and Plainsman V wheat cultivars
Source: PeerJ. 2016 Feb 18;4:e1708. doi: 10.7717/peerj.1708 (PMC4815492; doi:10.7717/peerj.1708)
Supplement: Supplemental Information 3 — Gas exchange parameters were measured by using a Licor 6400 gas analyzer (Licor, USA). The gas cuvette conditions were set to 400 ppm CO2, ambient temperature and growth light intensity of photosynthetic active radiation (of 400 µmol m−2 s−1). The listed deduced parameters were calculated by the software of the instrument. Data presented are mean (n = 5) of five plants/treatment. [file peerj-04-1708-s003.xlsx]

## Sheet: Figure 2
Gas exchange parameters of drought stressed Cappelle Desprez and Plainsman V. wheat leaves.
	A. CO2 assimilation rate (A)
Secondary Leaves	10%W Cappelle	±SE	60%W Cappelle	±SE	10%W Plainsman	±SE	60%W Plainsman	±SE
6th day of drought	9.69483	0.82919	10.3277	0.48349	8.49194	1.33954	8.408	0.64186
17th day of drought	5.39933	1.05844	7.73067	0.99523	3.42067	0.27937	6.536	1.486
Flag Leaves
21st day of drought	8.492	0.21343	15.95	0.09574	12.525	0.17017	7.0925	1.17358
29th day of drought	6.75417	1.94004	7.97467	1.79686	2.8825	0.07	5.682	0.528
	B. Stomatal conductance (gs)
Secondary Leaves	10%W Cappelle	±SE	60%W Cappelle	±SE	10%W Plainsman	±SE	60%W Plainsman	±SE
6th day of drought	0.10274	0.00521	0.12737	0.01642	0.12296	0.03253	0.11424	0.0018
17th day of drought	0.03349	0.01043	0.07828	0.01006	0.03441	0.00381	0.07717	0.00935
Flag Leaves
21st day of drought	0.06738	0.00157	0.1915	0.0052	0.133	0.00178	0.11413	0.01048
29th day of drought	0.05332	0.02166	0.15307	0.01918	0.04656	0.01014	0.07144	0.01
	C. Evaporation (E)
Secondary Leaves	10%W Cappelle	±SE	60%W Cappelle	±SE	10%W Plainsman	±SE	60%W Plainsman	±SE
6th day of drought	1.92517	0.15486	2.24533	0.2456	2.14161	0.48599	1.97867	0.17641
17th day of drought	0.7994	0.223	1.66587	0.35103	0.7424	0.11889	1.65325	0.14075
Flag Leaves
21st day of drought	1.63	0.05196	4.345	0.07089	3.39	0.05354	2.72667	0.30661
29th day of drought	1.09917	0.49568	2.12067	0.44073	0.81588	0.00462	0.86912	0.29887
	D. Water Use Efficiency (WUE= A/E)
Secondary Leaves	10%W Cappelle	±SE	60%W Cappelle	±SE	10%W Plainsman	±SE	60%W Plainsman	±SE
6th day of drought	5.05316	0.34518	4.67384	0.34667	4.0793	0.29668	4.28712	0.36744
17th day of drought	7.07408	0.68107	4.89291	0.6452	4.73521	0.40118	3.90521	0.56636
Flag Leaves
21st day of drought	5.22051	0.12587	3.67294	0.0444	3.69894	0.0974	2.65229	0.26997
29th day of drought	8.08577	3.15097	4.34764	1.43425	3.53264	0.06577	7.65132	3.23864
Gas exchange parameters were measured by using a Licor 6400 gas analyzer (Licor, USA). The gas cuvette conditions were
set to 400 ppm CO2, ambient temperature and growth light intensity of photosynthetic active radiation (of 400 μmol m-2 s-1).
Data presented above are mean (n=5) of five plants/treatment.
