# Supplementary material for: Contrasting response of biomass and grain yield to severe drought in Cappelle Desprez and Plainsman V wheat cultivars
Source: PeerJ. 2016 Feb 18;4:e1708. doi: 10.7717/peerj.1708 (PMC4815492; doi:10.7717/peerj.1708)
Supplement: Supplemental Information 5 — P700 kinetics were recorded in Cappelle Desprez (circles) and Plainsman V. cv. plants in well watered (60% W- closed symbols) and drought stressed (10% W) conditions. Y(I), the effective quantum yield of PSI; Y(ND), the quantum yield of non-photochemical energy dissipation due to the donor-side limitation; Y(NA), the quantum yield of non-photochemical energy dissipation due to the acceptor-side limitation are plotted as a function of light intensity. Data represent the means ±SE of five plants per treatment. [file peerj-04-1708-s008.xls]

## Sheet: Figure 9- Y(I), Y(ND) and Y(NA)
Changes in Photosystem I quantum yield parameters Y(I), Y(ND) and Y(NA) as a function of light intensity
		A. 13th day of drought- Secondary leaves-Y(I)									13th day of drought- Secondary leaves-Y(ND)									13th day of drought- Secondary leaves-Y(NA)
	PAR, uE	10%W Cappelle_Y(I)	±SE	60%W Cappelle_Y(I)	±SE	10%W Plainsman_Y(I)	±SE	60%W Plainsman_Y(I)	±SE		10%W Cappelle_Y(ND)	±SE	60%W Cappelle_Y(ND)	±SE	10%W Plainsman_Y(ND)	±SE	60%W Plainsman_Y(ND)	±SE		10%W Cappelle_Y(NA)	±SE	60%W Cappelle_Y(NA)	±SE	10%W Plainsman_Y(NA)	±SE	60%W Plainsman_Y(NA)	±SE
	30	0.8808	0.01944	0.9012	0.00791	0.8806	0.0128	0.9018	0.00795		0.0062	0.000969536	0.0082	0.000969536	0.0146	0.00277	0.0184	0.00558		0.113	0.01986	0.0908	0.00839	0.1048	0.01088	0.0798	0.00901
	37	0.884	0.02498	0.9146	0.00976	0.8812	0.01195	0.9152	0.00994		0.0042	0.00102	0.0042	0.00203	0.005	0.00161	0.0088	0.00227		0.1118	0.02563	0.081	0.01087	0.1136	0.01184	0.0756	0.01027
	46	0.8846	0.02387	0.9202	0.00869	0.8808	0.01453	0.9256	0.01051		0.0062	0.00213	0.0072	0.00188	0.0076	0.00117	0.0062	0.000969536		0.1088	0.02487	0.0722	0.00917	0.1116	0.01459	0.068	0.01099
	77	0.8592	0.02318	0.8842	0.01114	0.8464	0.0184	0.9006	0.00789		0.0096	0.00392	0.0154	0.00254	0.012	0.00221	0.0148	0.00233		0.131	0.02611	0.1004	0.01255	0.1414	0.01841	0.0846	0.00873
	119	0.8352	0.01928	0.8424	0.0088	0.8268	0.01649	0.8682	0.00719		0.0238	0.00622	0.0382	0.00447	0.0374	0.00794	0.0352	0.00437		0.141	0.02346	0.1196	0.01122	0.1354	0.01139	0.0964	0.00905
	150	0.8222	0.01606	0.8268	0.00997	0.8176	0.01605	0.852	0.00784		0.0384	0.00836	0.0574	0.00847	0.0594	0.01125	0.058	0.00811		0.1394	0.02096	0.1162	0.01203	0.1228	0.00651	0.0902	0.00789
	240	0.7648	0.01149	0.742	0.01049	0.7382	0.02831	0.7616	0.01613		0.115	0.0127	0.172	0.01224	0.1698	0.02887	0.1624	0.01943		0.1202	0.0102	0.0862	0.00752	0.092	0.00618	0.0762	0.00392
	363	0.6582	0.01749	0.5822	0.01685	0.5928	0.04018	0.6066	0.02451		0.2488	0.01765	0.3504	0.01906	0.3338	0.03978	0.323	0.02605		0.0932	0.00377	0.0674	0.00808	0.0734	0.00186	0.07	0.00387
	555	0.4908	0.0197	0.4082	0.01529	0.4282	0.03488	0.4362	0.02147		0.425	0.01826	0.5128	0.01757	0.4964	0.03211	0.492	0.02165		0.0842	0.00572	0.0788	0.00883	0.0754	0.00326	0.0718	0.00351
	849	0.3424	0.01533	0.286	0.00891	0.3	0.02683	0.3056	0.01599		0.5684	0.01461	0.6326	0.01477	0.6182	0.02386	0.615	0.01637		0.089	0.0072	0.0812	0.00919	0.0812	0.0032	0.0792	0.00314
		B. 21st day of drought- Secondary leaves-Y(I)									21st day of drought- Secondary leaves-Y(ND)									21st day of drought- Secondary leaves-Y(NA)
	PAR, uE	10%W Cappelle_Y(I)	±SE	60%W Cappelle_Y(I)	±SE	10%W Plainsman_Y(I)	±SE	60%W Plainsman_Y(I)	±SE		10%W Cappelle_Y(ND)	±SE	60%W Cappelle_Y(ND)	±SE	10%W Plainsman_Y(ND)	±SE	60%W Plainsman_Y(ND)	±SE		10%W Cappelle_Y(NA)	±SE	60%W Cappelle_Y(NA)	±SE	10%W Plainsman_Y(NA)	±SE	60%W Plainsman_Y(NA)	±SE
	30	0.8556	0.02453	0.8804	0.00393	0.8396	0.01318	0.8706	0.00763		0.0152	0.00351	0.0336	0.00625	0.058	0.00996	0.0566	0.00349		0.1288	0.02305	0.0856	0.00817	0.1022	0.00743	0.073	0.00861
	37	0.8538	0.02746	0.8846	0.0085	0.8586	0.01424	0.885	0.00694		0.0078	0.00128	0.0182	0.00476	0.0338	0.00929	0.0346	0.00269		0.1384	0.02776	0.0974	0.00933	0.1076	0.00582	0.08	0.00564
	46	0.8594	0.02672	0.8988	0.00777	0.8652	0.01284	0.9014	0.00741		0.0058	0.00203	0.0124	0.00244	0.0304	0.00896	0.0176	0.00244		0.1348	0.02747	0.0886	0.00746	0.1046	0.00452	0.0812	0.00554
	77	0.8434	0.0282	0.8712	0.00967	0.8202	0.02109	0.8812	0.00702		0.0132	0.00328	0.0254	0.00463	0.0928	0.02155	0.0376	0.00613		0.1434	0.02964	0.1036	0.00821	0.0876	0.00415	0.0812	0.00412
	119	0.8238	0.02406	0.8418	0.01091	0.6904	0.03411	0.8312	0.018		0.031	0.00561	0.0704	0.01331	0.2454	0.03164	0.1034	0.01677		0.1452	0.02666	0.0878	0.00774	0.064	0.00295	0.065	0.00601
	150	0.818	0.02026	0.8046	0.01778	0.6	0.03669	0.7806	0.02438		0.048	0.01239	0.1184	0.02134	0.3344	0.0284	0.1708	0.02388		0.1344	0.02487	0.0768	0.00663	0.0654	0.00978	0.0482	0.00508
	240	0.7436	0.02487	0.649	0.03269	0.4056	0.02546	0.5974	0.03695		0.1442	0.03454	0.2902	0.03509	0.5332	0.0201	0.3578	0.03511		0.1122	0.02193	0.061	0.00558	0.061	0.00881	0.045	0.00469
	363	0.6238	0.04118	0.4756	0.032	0.273	0.01836	0.43	0.03358		0.2918	0.04892	0.4646	0.03322	0.6556	0.01349	0.5234	0.03053		0.0842	0.01062	0.0602	0.0067	0.0714	0.00522	0.0464	0.00539
	555	0.4662	0.04493	0.3306	0.02275	0.1872	0.01224	0.2934	0.02242		0.461	0.04529	0.6044	0.02378	0.7396	0.00995	0.656	0.02218		0.0726	0.00331	0.0654	0.00569	0.0732	0.00643	0.0508	0.00203
	849	0.331	0.03591	0.2286	0.01603	0.1338	0.01051	0.2052	0.01747		0.5954	0.03348	0.698	0.01805	0.7906	0.00592	0.7358	0.01376		0.0738	0.0056	0.0734	0.00612	0.0756	0.0053	0.0592	0.0057
		C. 22nd day of drought- Flag leaves-Y(I)									22nd day of drought- Flag leaves-Y(ND)									22nd day of drought- Flag leaves-Y(NA)
	PAR, uE	10%W Cappelle_Y(I)	±SE	60%W Cappelle_Y(I)	±SE	10%W Plainsman_Y(I)	±SE	60%W Plainsman_Y(I)	±SE		10%W Cappelle_Y(ND)	±SE	60%W Cappelle_Y(ND)	±SE	10%W Plainsman_Y(ND)	±SE	60%W Plainsman_Y(ND)	±SE		10%W Cappelle_Y(NA)	±SE	60%W Cappelle_Y(NA)	±SE	10%W Plainsman_Y(NA)	±SE	60%W Plainsman_Y(NA)	±SE
	30	0.84475	0.03074	0.9015	0.01008	0.8645	0.013	0.873	0.01135		0.0095	0.00185	0.025	0.00797	0.04975	0.00617	0.05	0.018		0.14625	0.03231	0.0735	0.01734	0.08625	0.0169	0.0775	0.00904
	37	0.842	0.0332	0.91375	0.01181	0.8735	0.01568	0.881	0.01143		0.0055	0.000645497	0.01375	0.00333	0.02875	0.00625	0.03775	0.01283		0.1525	0.03395	0.072	0.01401	0.09725	0.01905	0.08175	0.00584
	46	0.83975	0.03565	0.92275	0.01397	0.8765	0.01459	0.89675	0.00789		0.00625	0.0017	0.01325	0.00335	0.02825	0.00579	0.02775	0.00911		0.154	0.03718	0.06425	0.01678	0.09525	0.0182	0.07525	0.00863
	77	0.81775	0.03533	0.90125	0.01035	0.848	0.01505	0.86725	0.00809		0.00825	0.00131	0.01775	0.00125	0.0445	0.00357	0.047	0.00819		0.17375	0.03593	0.081	0.01162	0.1075	0.01284	0.086	0.01207
	119	0.80025	0.03201	0.86875	0.01413	0.79725	0.02267	0.821	0.00931		0.0185	0.00323	0.04	0.00242	0.11025	0.01497	0.10225	0.01351		0.18125	0.03456	0.091	0.01525	0.092	0.00848	0.07675	0.00826
	150	0.797	0.02841	0.848	0.01299	0.75225	0.02969	0.77575	0.01174		0.02775	0.00478	0.0605	0.00441	0.1735	0.02596	0.155	0.01165		0.175	0.03115	0.0915	0.01462	0.07425	0.00477	0.06925	0.00594
	240	0.762	0.02325	0.76475	0.01251	0.5795	0.0492	0.6125	0.00833		0.072	0.01366	0.1585	0.01478	0.35675	0.04465	0.3235	0.01282		0.16575	0.03307	0.0765	0.0135	0.064	0.00535	0.064	0.00642
	363	0.7005	0.01739	0.61125	0.01988	0.41275	0.04966	0.443	0.01016		0.16975	0.03207	0.3205	0.02754	0.5235	0.04384	0.49225	0.01219		0.13	0.02982	0.068	0.0128	0.06375	0.00688	0.06475	0.00275
	555	0.5875	0.02976	0.441	0.02474	0.28625	0.03712	0.30875	0.01066		0.32	0.04446	0.48975	0.03372	0.64725	0.03377	0.62	0.01173		0.09225	0.01922	0.0695	0.01196	0.0665	0.00421	0.071	0.0046
	849	0.45125	0.03427	0.3105	0.01945	0.19425	0.02763	0.21525	0.01025		0.47525	0.04317	0.61375	0.02969	0.73175	0.02564	0.707	0.00957		0.0735	0.01106	0.07625	0.01204	0.07375	0.00592	0.07725	0.00293
		D. 28th day of drought-Flag leaves-Y(I)									28th day of drought-Flag leaves-Y(ND)									28th day of drought-Flag leaves-Y(NA)
	PAR, uE	10%W Cappelle_Y(I)	±SE	60%W Cappelle_Y(I)	±SE	10%W Plainsman_Y(I)	±SE	60%W Plainsman_Y(I)	±SE		10%W Cappelle_Y(ND)	±SE	60%W Cappelle_Y(ND)	±SE	10%W Plainsman_Y(ND)	±SE	60%W Plainsman_Y(ND)	±SE		10%W Cappelle_Y(NA)	±SE	60%W Cappelle_Y(NA)	±SE	10%W Plainsman_Y(NA)	±SE	60%W Plainsman_Y(NA)	±SE
	30	0.87125	0.02923	0.8985	0.01047	0.88067	0.01841	0.861	0.0046		0.025	0.00467	0.01675	0.00256	0.06133	0.01462	0.0455	0.00427		0.07467	0.00867	0.08475	0.0118	0.058	0.00379	0.094	0.00426
	37	0.86725	0.03376	0.9055	0.00968	0.89833	0.0153	0.87975	0.00718		0.019	0.00471	0.0115	0.000645497	0.03467	0.01017	0.03625	0.00515		0.07867	0.00689	0.08275	0.00951	0.06667	0.00498	0.08425	0.00448
	46	0.86625	0.03529	0.91275	0.01017	0.91533	0.00623	0.897	0.0082		0.016	0.00465	0.01025	0.000478714	0.026	0.00451	0.019	0.00679		0.08033	0.00674	0.077	0.01053	0.05867	0.0059	0.084	0.00367
	77	0.8415	0.03787	0.89375	0.00641	0.89133	0.00786	0.85875	0.0091		0.017	0.00271	0.0185	0.00388	0.05033	0.00751	0.08	0.00628		0.102	0.00954	0.088	0.00722	0.05833	0.00933	0.06125	0.01343
	119	0.81275	0.03482	0.86025	0.00584	0.83067	0.01648	0.7665	0.02002		0.031	0.00521	0.04525	0.00785	0.11433	0.01748	0.169	0.02031		0.11667	0.00731	0.09425	0.00724	0.05533	0.00984	0.065	0.00303
	150	0.807	0.0302	0.839	0.01075	0.771	0.02201	0.68075	0.02939		0.049	0.0084	0.0725	0.01177	0.17767	0.02074	0.253	0.02346		0.10633	0.00884	0.08875	0.00605	0.05133	0.00742	0.066	0.00566
	240	0.7525	0.01932	0.726	0.01865	0.58033	0.0329	0.472	0.03394		0.123	0.01638	0.20225	0.01892	0.36433	0.02788	0.459	0.02961		0.09	0.013	0.072	0.0046	0.055	0.00764	0.06875	0.00415
	363	0.65325	0.00776	0.5585	0.02022	0.41333	0.03132	0.32225	0.02519		0.25725	0.03228	0.37375	0.01917	0.53733	0.02772	0.605	0.02295		0.065	0.00896	0.068	0.00339	0.04967	0.00524	0.073	0.00387
	555	0.51425	0.02701	0.3955	0.0158	0.27967	0.0202	0.2205	0.0163		0.417	0.03901	0.53625	0.01735	0.656	0.0151	0.70825	0.0176		0.05733	0.00491	0.068	0.00334	0.06467	0.00821	0.07125	0.00239
	849	0.381	0.02987	0.27175	0.01388	0.19433	0.01348	0.153	0.01093		0.5515	0.03556	0.6505	0.01204	0.736	0.01106	0.771	0.01504		0.06167	0.00285	0.0775	0.0034	0.06967	0.00984	0.07575	0.00477
	Data presented are mean±SE (n=5) plants per treatment.
